# Supplementary material for: Survey dataset on the types, prevalence and causes of deviant behavior among secondary school adolescents in some selected schools in Benin City, Edo State, Nigeria
Source: Data Brief. 2018 Jul 27;20:101–7. doi: 10.1016/j.dib.2018.07.059 (PMC6088562; doi:10.1016/j.dib.2018.07.059)
Supplement: Supplementary file 2 — Supplementary material [file mmc2.zip]

Archive with 5 entries (5 files):
- Supplementary DATA/Supplementary Data A.docx
- Supplementary DATA/Supplementary Data B.docx
- Supplementary DATA/supplementary Data C.sav
- Supplementary DATA/supplementary Data D.sav
- mmc1.docx
